# Supplementary material for: Association of FBN1 polymorphism with susceptibility of adolescent idiopathic scoliosis: a case-control study
Source: BMC Musculoskelet Disord. 2022 May 7;23:430. doi: 10.1186/s12891-022-05370-1 (PMC9077855; doi:10.1186/s12891-022-05370-1)
Supplement: Supplementary file 1 — Additional file 1: Supplementary table. Dataset of case-control study: FBN1 rs12916536 G > A polymorphism associated with susceptibility of adolescent idiopathic scoliosis in Brazilian population. Legend: Age in years. Body mass index (BMI) was calculated as the weight status (kg) divided by the square of height (m2). Magnitude of the Cobb angle. The Risser sign was used to estimate skeletal maturity: zero to III were classified as skeletally immature and those with a Risser’s sign of IV or V were classified as skeletally mature. [file 12891_2022_5370_MOESM1_ESM.xlsx]

## Sheet: Planilha1
ID	Group	Sex	Age	BMI (kg/m²)	Risser	Cobb	FBN1 rs12916536
ANA-001	Case	Female	21	20.83	V	52	GG
ANA-002	Case	Female	14	16.6603	III	38	GA
ANA-003	Case	Female	20	21.7133	V	63	GA
ANA-004	Case	Female	15	19.5196	IV	43	GG
ANA-005	Case	Female	16	23.6328	V	81	GA
ANA-006	Case	Female	18	20.1513	IV	41	GG
ANA-007	Case	Female	15	15.8121	III	42	AA
ANA-008	Case	Female	13	23.2464	0	41	GA
ANA-009	Case	Male	18	22.2826	IV	35	GA
ANA-010	Case	Female	30	22.41	V	51	GA
ANA-011	Case	Female	15	15.9675	IV	22	GG
ANA-012	Case	Female	16	22.6562	V	31	GG
ANA-013	Case	Female	17	20.5499	V	16	GA
ANA-014	Case	Female	15	21.6311	IV	44	GA
ANA-015	Case	Female	14	21.2183	III	36	GG
ANA-016	Case	Female	19	21.4844	IV	48	GG
ANA-017	Case	Female	12	21.7778	I	11	GG
ANA-018	Case	Male	21	20.0474	IV	39	GG
ANA-019	Case	Female	16	15.7558	V	27	GA
ANA-020	Case	Female	14	19.7266	I	55	GA
ANA-021	Case	Female	13	21.1203	V	40	AA
ANA-022	Case	Female	16	18.1894	V	42	GA
ANA-023	Case	Female	17	21.6418	V	47	GG
ANA-024	Case	Male	14	19.2042	IV	23	GG
ANA-025	Case	Female	14	22.2908	IV	57	GG
ANA-026	Case	Male	18	22.68	V	23	GG
ANA-027	Case	Female	16	20.3244	IV	44	AA
ANA-028	Case	Female	15	19.9553	I	37	GG
ANA-029	Case	Female	13	15.5078	0	14	GG
ANA-030	Case	Female	13	16.2443	0	42	AA
ANA-031	Case	Female	24	20.4726	V	23	GA
ANA-032	Case	Female	15	19.2164	IV	19	GA
ANA-033	Case	Female	11	22.1421	0	32	GG
ANA-034	Case	Female	15	18.3143	III	37	GA
ANA-036	Case	Female	17	17.7154	IV	39	GA
ANA-037	Case	Male	13	14.7747	IV	34	GG
ANA-038	Case	Female	14	18.342	I	24	GG
ANA-039	Case	Female	15	17.6365	III	45	GA
ANA-040	Case	Male	13	19.6752	0	32	GG
ANA-041	Case	Female	38	20.83	V	80	GA
ANA-042	Case	Female	13	22.575	0	44	GG
ANA-043	Case	Female	29	17.1563	V	19	GG
ANA-044	Case	Female	11	21.2084	0	26	GG
ANA-045	Case	Female	13	18.1061	I	21	GG
ANA-046	Case	Female	14	17.4191	I	28	GG
ANA-047	Case	Female	11	24.7987	0	42	GA
ANA-048	Case	Female	15	21.0254	IV	33	GG
ANA-049	Case	Female	17	19.2837	IV	47	GG
ANA-050	Case	Female	12	17.5781	III	51	GG
ANA-051	Case	Female	Missing	Missing	Missing	Missing	GG
ANA-052	Case	Female	13	18.2615	III	30	GG
ANA-053	Case	Female	39	25.5588	Missing	Missing	GG
ANA-054	Case	Female	14	18.1312	V	93	GA
ANA-055	Case	Male	21	20.2092	V	45	GG
ANA-056	Case	Female	18	23.0112	V	44	GG
ANA-057	Case	Female	48	22.7734	V	62	GA
ANA-058	Case	Male	15	16.0102	V	63	AA
ANA-059	Case	Female	13	18.5778	V	72	GG
ANA-060	Case	Female	15	22.4766	Missing	Missing	GA
ANA-061	Case	Female	15	18.4037	V	68	AA
ANA-062	Case	Male	17	17.6368	Missing	Missing	AA
ANA-063	Case	Female	15	27.5802	Missing	Missing	GA
ANA-064	Case	Female	20	19.9219	V	55	GA
ANA-065	Case	Female	25	19.5312	V	35	GG
ANA-066	Case	Female	17	16.494	V	57	AA
ANA-067	Case	Female	15	18.369	V	60	GG
ANA-068	Case	Female	12	17.0874	V	50	GA
ANA-069	Case	Female	16	18.3655	V	35	GA
ANA-070	Case	Female	12	18.6667	V	57	GG
ANA-071	Case	Female	25	26.1005	IV	57	GA
ANA-072	Case	Female	14	18.5529	V	54	GG
ANA-073	Case	Female	12	18.4375	V	50	GA
ANA-074	Case	Male	19	24.8971	IV	49	GG
ANA-075	Case	Female	12	18.2292	V	53	AA
ANA-076	Case	Female	15	Missing	V	51	GG
ANA-077	Case	Female	13	16.3544	V	43	GA
ANA-078	Case	Female	22	17.6693	IV	75	GG
ANA-079	Case	Female	18	17.7999	IV	40	GG
ANA-080	Case	Female	12	18.0938	V	110	AA
ANA-081	Case	Female	12	19.5312	III	60	GA
ANA-082	Case	Female	15	15.8079	Missing	Missing	GA
ANA-083	Case	Female	15	15.0551	III	65	GA
ANA-084	Case	Female	11	15.6879	0	62	GA
ANA-085	Case	Female	27	24.1672	V	48	GG
ANA-086	Case	Female	20	22.2222	V	47	GG
ANA-087	Case	Female	19	22.0703	Missing	38	AA
ANA-088	Case	Female	15	21.3039	Missing	60	GG
ANA-092	Case	Male	16	16.8721	V	54	GA
ANA-093	Case	Female	14	22.14	IV	34	GG
ANA-094	Case	Female	16	25.12	V	35	GA
ANA-095	Case	Female	12	17.7778	0	58	GG
ANA-096	Case	Female	35	21.4844	V	56	GG
ANA-097	Case	Female	15	21.4201	IV	64	GA
ANA-098	Case	Female	16	23.1399	IV	23	GG
ANA-099	Case	Female	13	20.7922	III	66	GA
ANA-100	Case	Female	12	17.4007	I	28	GG
ANA-101	Case	Female	17	22.6326	IV	34	GA
ANA-102	Case	Female	15	18.5977	IV	43	GG
ANA-103	Case	Female	13	14.9116	I	17	GA
ANA-104	Case	Female	14	17.0392	V	29	GA
ANA-105	Case	Female	15	16.7573	0	29	GG
ANA-106	Case	Female	15	19.1953	IV	37	GA
ANA-107	Case	Female	14	31.6374	I	48	GG
ANA-108	Case	Female	16	22.1843	IV	21	GA
ANA-109	Case	Female	11	18.7413	0	52	GG
ANA-110	Case	Female	15	23.0332	III	37	GA
ANA-111	Case	Female	18	14.8213	IV	36	GG
ANA-112	Case	Female	14	20.5049	III	64	GG
ANA-113	Case	Female	28	18.4425	V	38	AA
ANA-114	Case	Female	13	17.1675	I	23	GG
ANA-115	Case	Female	15	19.5312	III	43	GA
ANA-116	Case	Female	15	20.9572	IV	33	GA
ANA-118	Case	Female	10	20.11	0	35	GA
ANA-119	Case	Female	12	17.8465	I	38	GG
ANA-120	Case	Female	15	16.684	IV	30	GA
ANA-121	Case	Female	15	18.3975	III	22	AA
ANA-122	Case	Female	28	20.4152	V	65	GG
ANA-123	Case	Female	23	20.0796	V	65	GG
ANA-124	Case	Female	26	25.5102	V	36	GG
ANA-125	Case	Female	15	18.0549	IV	34	GA
ANA-126	Case	Female	14	21.7231	IV	51	GA
ANA-127	Case	Female	10	19.5897	0	Missing	GA
ANA-128	Case	Female	11	18.718	0	51	GG
ANA-129	Case	Female	13	17.4694	IV	20	GG
ANA-130	Case	Female	14	18.0549	I	29	GA
ANA-131	Case	Female	18	20.0046	IV	37	GA
ANA-132	Case	Female	13	15.1796	0	34	GG
ANA-133	Case	Female	12	20.7756	III	42	AA
ANA-134	Case	Female	15	26.4189	IV	41	GG
ANA-135	Case	Female	14	22.2151	III	47	GG
ANA-136	Case	Female	19	19.1953	V	45	GA
ANA-139	Case	Female	18	16.3133	V	60	GA
ANA-140	Case	Female	12	19.1111	0	60	GA
ANA-142	Case	Female	28	19.052	V	62	GG
ANA-143	Case	Female	32	16.8663	V	65.4	GG
ANA-144	Case	Female	26	22.2656	V	57.7	GG
ANA-145	Case	Female	27	36.3108	V	47	GA
ANA-146	Case	Female	25	21.4536	V	40	GA
ANA-147	Case	Female	29	18.0662	V	49	GG
ANA-148	Case	Female	35	19.433	V	59.5	GA
ANA-149	Case	Female	32	19.4874	V	58.3	GG
ANA-150	Case	Female	22	18.4911	V	47.4	GG
ANA-151	Case	Female	33	20.0617	V	66	AA
ANA-152	Case	Male	26	25.7117	V	60.2	GG
ANA-153	Case	Female	33	18.5901	V	58	GG
ANA-154	Case	Female	26	23.3234	V	60.6	GA
ANA-155	Case	Female	32	35.3212	Missing	Missing	GG
ANA-156	Case	Male	27	17.9982	V	52.7	GA
ANA-157	Case	Female	25	39.9187	V	68.7	GA
ANA-158	Case	Female	23	21.2279	V	92.9	GA
ANA-159	Case	Female	26	15.216	V	49.7	GG
ANA-160	Case	Male	32	24.0493	V	45	GA
ANA-161	Case	Female	23	18.75	V	63.8	GA
ANA-162	Case	Female	32	29.9616	V	69.4	GA
ANA-163	Case	Female	26	21.0077	V	49.9	GA
ANA-164	Case	Female	41	18.2066	V	50	AA
ANA-165	Case	Female	27	22.9617	V	54.5	GG
ANA-166	Case	Female	22	22.3133	V	46.7	GA
ANA-167	Case	Female	20	20.1951	V	50	GA
ANA-168	Case	Female	32	16.1843	V	73.6	GG
ANA-169	Case	Female	21	18.5249	V	51.3	GA
ANA-170	Case	Female	26	25.9107	V	52.3	GA
ANA-171	Case	Female	21	27.0552	IV	56.3	GG
ANA-172	Case	Female	17	13.984	IV	50.7	GG
ANA-173	Case	Female	21	28.3447	IV	50.4	GA
ANA-174	Case	Female	20	22.7694	IV	67.3	GA
ANA-175	Case	Female	20	23.2254	V	51.7	GG
ANA-176	Case	Female	21	16.3466	IV	62.6	AA
ANA-177	Case	Female	18	20	IV	84	GA
ANA-178	Case	Female	13	24.9425	IV	51.28	GA
ANA-179	Case	Female	20	17.7832	IV	50.2	GG
ANA-180	Case	Female	22	26.5625	V	64.6	GG
ANA-181	Case	Female	19	20.061	V	49.4	GG
ANA-182	Case	Female	17	14.2832	IV	51.9	GA
ANA-183	Case	Female	18	35.0862	V	63	GA
ANA-184	Case	Female	22	22.8625	V	52.3	GG
ANA-185	Case	Female	19	22.6757	III	75	GG
ANA-186	Case	Female	19	19.4771	V	53.6	AA
ANA-187	Case	Female	19	21.8871	V	58.7	GG
ANA-188	Case	Female	18	18.6669	IV	57.4	AA
ANA-189	Case	Female	20	14.7054	IV	58.7	GG
ANA-190	Case	Female	15	18.8189	IV	66.3	AA
ANA-191	Case	Female	21	17.5146	V	54.4	GA
ANA-192	Case	Female	17	18.8707	V	83	GG
ANA-193	Case	Female	Missing	Missing	Missing	Missing	GG
ANA-194	Controls	Female	25	18.3655	Not applicable	Not applicable	AA
ANA-195	Controls	Female	26	27.9431	Not applicable	Not applicable	GA
ANA-196	Controls	Female	29	26.2596	Not applicable	Not applicable	GA
ANA-197	Controls	Female	29	26.5731	Not applicable	Not applicable	GG
ANA-198	Controls	Female	28	19.6072	Not applicable	Not applicable	GG
ANA-199	Controls	Female	27	18.7328	Not applicable	Not applicable	GG
ANA-200	Controls	Female	30	28.4053	Not applicable	Not applicable	GG
ANA-201	Controls	Male	56	32.6531	Not applicable	Not applicable	GA
ANA-202	Controls	Female	35	25.5102	Not applicable	Not applicable	GA
ANA-203	Controls	Female	25	20.6131	Not applicable	Not applicable	GG
ANA-204	Controls	Female	27	36.1604	Not applicable	Not applicable	AA
ANA-205	Controls	Male	35	29.8623	Not applicable	Not applicable	GA
ANA-206	Controls	Female	32	26.673	Not applicable	Not applicable	GG
ANA-207	Controls	Female	27	21.3599	Not applicable	Not applicable	GG
ANA-208	Controls	Male	41	29.8264	Not applicable	Not applicable	GA
ANA-209	Controls	Male	43	29.3945	Not applicable	Not applicable	GA
ANA-210	Controls	Male	52	29.0612	Not applicable	Not applicable	GA
ANA-211	Controls	Male	49	30.854	Not applicable	Not applicable	GA
ANA-212	Controls	Male	35	30.8845	Not applicable	Not applicable	GA
ANA-213	Controls	Female	41	29.1363	Not applicable	Not applicable	GG
ANA-214	Controls	Female	64	32.9879	Not applicable	Not applicable	GG
ANA-215	Controls	Male	30	34.1986	Not applicable	Not applicable	GA
ANA-216	Controls	Male	48	32.1952	Not applicable	Not applicable	GA
ANA-217	Controls	Male	31	20.3383	Not applicable	Not applicable	GA
ANA-218	Controls	Female	27	22.0581	Not applicable	Not applicable	GA
ANA-219	Controls	Male	49	29.0367	Not applicable	Not applicable	AA
ANA-220	Controls	Male	37	29.9169	Not applicable	Not applicable	AA
ANA-221	Controls	Male	49	33.5975	Not applicable	Not applicable	GA
ANA-222	Controls	Male	38	30.3461	Not applicable	Not applicable	GG
ANA-223	Controls	Male	36	28.7132	Not applicable	Not applicable	GA
ANA-224	Controls	Female	45	22.0386	Not applicable	Not applicable	GG
ANA-225	Controls	Male	30	29.0367	Not applicable	Not applicable	AA
ANA-226	Controls	Female	60	23.5304	Not applicable	Not applicable	GA
ANA-227	Controls	Female	52	37.7778	Not applicable	Not applicable	GG
ANA-228	Controls	Female	43	22.2137	Not applicable	Not applicable	GG
ANA-229	Controls	Female	36	35.8782	Not applicable	Not applicable	GA
ANA-230	Controls	Female	36	21.048	Not applicable	Not applicable	GA
ANA-231	Controls	Female	23	23.8281	Not applicable	Not applicable	GG
ANA-232	Controls	Female	37	27.2817	Not applicable	Not applicable	AA
ANA-233	Controls	Male	42	31.0735	Not applicable	Not applicable	GA
ANA-234	Controls	Female	32	22.4913	Not applicable	Not applicable	GA
ANA-235	Controls	Male	36	32.1466	Not applicable	Not applicable	GG
ANA-236	Controls	Male	42	28.0557	Not applicable	Not applicable	AA
ANA-237	Controls	Male	34	28.7197	Not applicable	Not applicable	GG
ANA-238	Controls	Female	40	30.8463	Not applicable	Not applicable	GA
ANA-239	Controls	Male	39	21.551	Not applicable	Not applicable	GA
ANA-240	Controls	Male	55	25.9516	Not applicable	Not applicable	AA
ANA-241	Controls	Male	49	32.548	Not applicable	Not applicable	GA
ANA-242	Controls	Female	24	27.2817	Not applicable	Not applicable	GA
ANA-243	Controls	Female	44	24.1288	Not applicable	Not applicable	GG
ANA-244	Controls	Male	34	35.3218	Not applicable	Not applicable	GA
ANA-245	Controls	Female	36	32.3232	Not applicable	Not applicable	AA
ANA-246	Controls	Female	62	34.8883	Not applicable	Not applicable	GA
ANA-247	Controls	Female	58	25.3099	Not applicable	Not applicable	GG
ANA-248	Controls	Female	51	22.4766	Not applicable	Not applicable	GA
ANA-249	Controls	Female	42	29.0487	Not applicable	Not applicable	AA
ANA-250	Controls	Female	43	36.7309	Not applicable	Not applicable	GA
ANA-251	Controls	Female	52	29.6665	Not applicable	Not applicable	GG
ANA-252	Controls	Female	57	27.1918	Not applicable	Not applicable	GG
ANA-253	Controls	Female	53	29.7578	Not applicable	Not applicable	GA
ANA-254	Controls	Female	42	27.8876	Not applicable	Not applicable	AA
ANA-255	Controls	Female	41	20.3125	Not applicable	Not applicable	GG
ANA-256	Controls	Female	45	26.7229	Not applicable	Not applicable	GA
ANA-257	Controls	Female	45	25.7657	Not applicable	Not applicable	GA
ANA-258	Controls	Male	48	25.0135	Not applicable	Not applicable	GA
ANA-259	Controls	Male	70	24.6559	Not applicable	Not applicable	GA
ANA-260	Controls	Male	54	23.5102	Not applicable	Not applicable	AA
ANA-261	Controls	Male	39	20.1092	Not applicable	Not applicable	GA
ANA-262	Controls	Female	32	28.1969	Not applicable	Not applicable	GA
ANA-263	Controls	Male	41	32.7705	Not applicable	Not applicable	AA
ANA-264	Controls	Male	45	35.1112	Not applicable	Not applicable	AA
ANA-265	Controls	Female	39	29.3199	Not applicable	Not applicable	AA
ANA-266	Controls	Female	65	26.9531	Not applicable	Not applicable	GA
ANA-267	Controls	Female	52	22.5537	Not applicable	Not applicable	GG
ANA-268	Controls	Male	59	43.2526	Not applicable	Not applicable	GA
ANA-269	Controls	Female	33	26.4381	Not applicable	Not applicable	GG
ANA-270	Controls	Male	51	32.6204	Not applicable	Not applicable	GA
ANA-271	Controls	Male	43	36.7284	Not applicable	Not applicable	GG
ANA-272	Controls	Male	30	21.1148	Not applicable	Not applicable	GA
ANA-273	Controls	Female	59	25.6544	Not applicable	Not applicable	GA
ANA-274	Controls	Male	55	30.7394	Not applicable	Not applicable	GA
ANA-275	Controls	Male	51	34.6861	Not applicable	Not applicable	GA
ANA-276	Controls	Male	45	34.7489	Not applicable	Not applicable	GA
ANA-277	Controls	Male	28	20.984	Not applicable	Not applicable	GA
ANA-278	Controls	Male	48	33.218	Not applicable	Not applicable	GA
ANA-279	Controls	Female	31	27.6601	Not applicable	Not applicable	GG
ANA-280	Controls	Female	62	28.1943	Not applicable	Not applicable	GA
ANA-281	Controls	Male	44	26.8544	Not applicable	Not applicable	GA
ANA-282	Controls	Male	45	26.7094	Not applicable	Not applicable	GG
ANA-283	Controls	Male	34	28.3723	Not applicable	Not applicable	GA
ANA-284	Controls	Female	41	23.8236	Not applicable	Not applicable	GG
ANA-285	Controls	Male	36	25.5593	Not applicable	Not applicable	AA
ANA-286	Controls	Male	39	27.8058	Not applicable	Not applicable	GA
ANA-287	Controls	Female	50	29.4277	Not applicable	Not applicable	GA
ANA-288	Controls	Male	35	35.3177	Not applicable	Not applicable	AA
ANA-289	Controls	Male	54	25.4694	Not applicable	Not applicable	GA
ANA-290	Controls	Female	38	22.53	Not applicable	Not applicable	GA
ANA-291	Controls	Female	42	30.385	Not applicable	Not applicable	GA
ANA-292	Controls	Female	58	28.4618	Not applicable	Not applicable	GG
ANA-293	Controls	Female	64	31.6327	Not applicable	Not applicable	GA
ANA-294	Controls	Female	61	25.2092	Not applicable	Not applicable	GG
ANA-295	Controls	Female	48	22.1484	Not applicable	Not applicable	GA
ANA-296	Controls	Female	44	29.0437	Not applicable	Not applicable	GG
ANA-297	Controls	Male	36	22.8928	Not applicable	Not applicable	GA
ANA-298	Controls	Female	46	22.151	Not applicable	Not applicable	GA
ANA-299	Controls	Female	33	32.7735	Not applicable	Not applicable	GA
ANA-300	Controls	Female	45	23.3377	Not applicable	Not applicable	GA
ANA-301	Controls	Male	30	25.0762	Not applicable	Not applicable	GA
ANA-302	Controls	Female	32	29.7619	Not applicable	Not applicable	GG
ANA-303	Controls	Male	39	27.7778	Not applicable	Not applicable	GG
ANA-304	Controls	Male	39	37.6493	Not applicable	Not applicable	AA
ANA-305	Controls	Female	52	37.3702	Not applicable	Not applicable	GA
ANA-306	Controls	Female	37	23.1247	Not applicable	Not applicable	AA
ANA-307	Controls	Female	25	25.7117	Not applicable	Not applicable	GA
ANA-308	Controls	Female	24	28.9062	Not applicable	Not applicable	GA
ANA-309	Controls	Male	37	26.0276	Not applicable	Not applicable	GG
ANA-310	Controls	Female	27	20.2755	Not applicable	Not applicable	GA
ANA-311	Controls	Female	46	17.8565	Not applicable	Not applicable	GA
ANA-312	Controls	Male	40	27.2653	Not applicable	Not applicable	GA
ANA-313	Controls	Male	49	35.9184	Not applicable	Not applicable	GG
ANA-314	Controls	Male	34	28.7317	Not applicable	Not applicable	AA
ANA-315	Controls	Male	56	34.0636	Not applicable	Not applicable	GA
ANA-316	Controls	Male	55	25.0399	Not applicable	Not applicable	GA
ANA-317	Controls	Male	47	26.7036	Not applicable	Not applicable	GA
ANA-318	Controls	Male	45	29.3848	Not applicable	Not applicable	GA
ANA-319	Controls	Male	50	28.7347	Not applicable	Not applicable	AA
ANA-320	Controls	Male	33	30.7174	Not applicable	Not applicable	GG
ANA-321	Controls	Male	55	33.3598	Not applicable	Not applicable	GA
ANA-322	Controls	Male	35	30.099	Not applicable	Not applicable	GG
ANA-323	Controls	Male	43	29.3658	Not applicable	Not applicable	GG
ANA-324	Controls	Male	52	26.7949	Not applicable	Not applicable	GA
ANA-325	Controls	Male	43	44.3656	Not applicable	Not applicable	AA
ANA-326	Controls	Female	58	26.6728	Not applicable	Not applicable	GA
ANA-327	Controls	Male	62	31.1419	Not applicable	Not applicable	GA
ANA-328	Controls	Male	48	34.2593	Not applicable	Not applicable	GA
ANA-329	Controls	Male	46	32.526	Not applicable	Not applicable	GA
ANA-330	Controls	Male	38	28.0899	Not applicable	Not applicable	AA
ANA-331	Controls	Male	52	32.1799	Not applicable	Not applicable	GA
ANA-332	Controls	Female	25	24.7768	Not applicable	Not applicable	GG
ANA-333	Controls	Male	34	27.4691	Not applicable	Not applicable	GA
ANA-334	Controls	Female	23	28.0102	Not applicable	Not applicable	GA
ANA-335	Controls	Male	61	29.0533	Not applicable	Not applicable	GA
ANA-336	Controls	Male	44	23.9237	Not applicable	Not applicable	AA
ANA-337	Controls	Male	24	19.3519	Not applicable	Not applicable	GA
ANA-338	Controls	Male	35	35.1852	Not applicable	Not applicable	AA
ANA-339	Controls	Male	37	19.0364	Not applicable	Not applicable	GG
ANA-340	Controls	Female	37	27.4348	Not applicable	Not applicable	AA
ANA-341	Controls	Female	52	27.6951	Not applicable	Not applicable	GA
ANA-342	Controls	Male	23	26.9598	Not applicable	Not applicable	GA
ANA-343	Controls	Male	21	21.7265	Not applicable	Not applicable	GA
ANA-344	Controls	Male	34	25.3142	Not applicable	Not applicable	GG
ANA-345	Controls	Female	41	21.5328	Not applicable	Not applicable	GA
ANA-346	Controls	Male	43	27.102	Not applicable	Not applicable	GA
ANA-347	Controls	Female	28	34.3917	Not applicable	Not applicable	GA
ANA-348	Controls	Male	40	28.3266	Not applicable	Not applicable	GA
ANA-349	Controls	Male	49	26.2176	Not applicable	Not applicable	AA
ANA-350	Controls	Male	24	38.2812	Not applicable	Not applicable	GA
ANA-351	Controls	Male	52	27.1115	Not applicable	Not applicable	GA
ANA-352	Controls	Male	33	21.4536	Not applicable	Not applicable	GA
ANA-353	Controls	Female	39	22.3214	Not applicable	Not applicable	GG
ANA-354	Controls	Female	23	21.6311	Not applicable	Not applicable	GA
ANA-355	Controls	Male	50	31.8339	Not applicable	Not applicable	GA
ANA-356	Controls	Male	61	21.9713	Not applicable	Not applicable	GA
ANA-357	Controls	Female	34	21.7738	Not applicable	Not applicable	GA
ANA-358	Controls	Male	42	28.7211	Not applicable	Not applicable	GA
ANA-359	Controls	Female	40	28.0404	Not applicable	Not applicable	GA
ANA-360	Controls	Male	35	30.0232	Not applicable	Not applicable	AA
ANA-361	Controls	Female	34	24.6904	Not applicable	Not applicable	GG
ANA-362	Controls	Female	34	18.4167	Not applicable	Not applicable	GA
ANA-363	Controls	Male	42	30.7942	Not applicable	Not applicable	GA
ANA-364	Controls	Male	39	39.1003	Not applicable	Not applicable	GG
ANA-365	Controls	Male	35	27.7769	Not applicable	Not applicable	GG
ANA-366	Controls	Male	23	23.6915	Not applicable	Not applicable	GG
ANA-367	Controls	Female	39	22.2213	Not applicable	Not applicable	GG
ANA-368	Controls	Male	33	29.9136	Not applicable	Not applicable	GA
ANA-369	Controls	Male	55	26.8745	Not applicable	Not applicable	GA
ANA-370	Controls	Male	44	29.3878	Not applicable	Not applicable	AA
ANA-371	Controls	Male	37	22.8571	Not applicable	Not applicable	GG
ANA-372	Controls	Male	56	26.079	Not applicable	Not applicable	GA
ANA-373	Controls	Female	44	24.6094	Not applicable	Not applicable	GG
ANA-374	Controls	Male	46	24.6531	Not applicable	Not applicable	GG
ANA-375	Controls	Male	55	25.4694	Not applicable	Not applicable	AA
ANA-376	Controls	Female	50	29.7185	Not applicable	Not applicable	GG
ANA-377	Controls	Male	45	28.8978	Not applicable	Not applicable	GA
ANA-378	Controls	Male	65	28.3108	Not applicable	Not applicable	GG
ANA-379	Controls	Female	47	34.8879	Not applicable	Not applicable	GG
ANA-380	Controls	Female	40	30.9778	Not applicable	Not applicable	GG
ANA-381	Controls	Female	33	23.721	Not applicable	Not applicable	GA
ANA-382	Controls	Female	53	25.0995	Not applicable	Not applicable	GG
ANA-383	Controls	Male	58	25.2092	Not applicable	Not applicable	GA
ANA-384	Controls	Female	33	24.2424	Not applicable	Not applicable	GA
ANA-385	Controls	Female	31	32.1804	Not applicable	Not applicable	GG
ANA-386	Controls	Male	28	25.6971	Not applicable	Not applicable	GG
ANA-387	Controls	Male	43	24.4571	Not applicable	Not applicable	GA
ANA-388	Controls	Male	56	25.7618	Not applicable	Not applicable	GA
ANA-389	Controls	Male	59	26.5162	Not applicable	Not applicable	GA
ANA-390	Controls	Male	38	25.4028	Not applicable	Not applicable	GG
ANA-391	Controls	Female	25	22.46	Not applicable	Not applicable	GG
ANA-392	Controls	Female	38	22.9877	Not applicable	Not applicable	GA
ANA-393	Controls	Female	62	27.8876	Not applicable	Not applicable	GA
ANA-394	Controls	Female	42	23.2294	Not applicable	Not applicable	GG
ANA-395	Controls	Male	26	25.5354	Not applicable	Not applicable	GG
ANA-396	Controls	Male	24	29.4118	Not applicable	Not applicable	GA
ANA-397	Controls	Male	27	28.089	Not applicable	Not applicable	GG
ANA-398	Controls	Female	28	24.4352	Not applicable	Not applicable	GA
ANA-399	Controls	Female	23	Missing	Not applicable	Not applicable	GA
ANA-400	Controls	Male	35	30.3233	Not applicable	Not applicable	GA
ANA-401	Controls	Male	35	26.7503	Not applicable	Not applicable	GA
ANA-402	Controls	Male	22	21.8647	Not applicable	Not applicable	GG
ANA-403	Controls	Female	49	23.939	Not applicable	Not applicable	GA
ANA-404	Controls	Female	58	25.6312	Not applicable	Not applicable	GA
ANA-405	Controls	Female	33	26.8977	Not applicable	Not applicable	GG
ANA-406	Controls	Female	43	23.7118	Not applicable	Not applicable	GA
ANA-407	Controls	Male	41	35.1027	Not applicable	Not applicable	GG
ANA-408	Controls	Male	41	30.4218	Not applicable	Not applicable	GG
ANA-409	Controls	Male	27	23.597	Not applicable	Not applicable	GA
ANA-410	Controls	Male	24	23.7562	Not applicable	Not applicable	GA
ANA-411	Controls	Male	24	25.4694	Not applicable	Not applicable	GA
ANA-412	Controls	Male	27	28.0664	Not applicable	Not applicable	GA
ANA-413	Controls	Male	50	31.9193	Not applicable	Not applicable	GA
ANA-414	Controls	Female	27	23.8751	Not applicable	Not applicable	GG
ANA-415	Controls	Female	45	24.5312	Not applicable	Not applicable	GA
ANA-416	Controls	Male	30	26.0276	Not applicable	Not applicable	GA
ANA-417	Controls	Female	30	27.8293	Not applicable	Not applicable	GG
ANA-418	Controls	Male	56	25.9095	Not applicable	Not applicable	GA
ANA-419	Controls	Male	35	24.7055	Not applicable	Not applicable	AA
ANA-420	Controls	Male	32	28.0816	Not applicable	Not applicable	AA
ANA-421	Controls	Male	52	31.3146	Not applicable	Not applicable	GG
ANA-422	Controls	Male	55	26.1224	Not applicable	Not applicable	GA
ANA-423	Controls	Male	56	30.7592	Not applicable	Not applicable	AA
ANA-424	Controls	Male	56	31.5782	Not applicable	Not applicable	GA
ANA-425	Controls	Male	29	27.7743	Not applicable	Not applicable	GG
ANA-426	Controls	Female	27	24.8016	Not applicable	Not applicable	GA
ANA-427	Controls	Female	24	33.6332	Not applicable	Not applicable	GA
ANA-428	Controls	Male	34	30.4218	Not applicable	Not applicable	GA
ANA-429	Controls	Male	33	28.6851	Not applicable	Not applicable	GA
ANA-430	Controls	Male	26	25.2493	Not applicable	Not applicable	AA
ANA-431	Controls	Male	47	27.0842	Not applicable	Not applicable	GG
ANA-432	Controls	Male	25	23.2438	Not applicable	Not applicable	GG
ANA-433	Controls	Female	32	22.8928	Not applicable	Not applicable	GA
ANA-434	Controls	Female	54	29.7578	Not applicable	Not applicable	GG
ANA-435	Controls	Female	49	29.7578	Not applicable	Not applicable	GG
ANA-436	Controls	Male	28	24.1633	Not applicable	Not applicable	GG
ANA-437	Controls	Female	26	26.4721	Not applicable	Not applicable	GA
ANA-438	Controls	Female	26	25.58	Not applicable	Not applicable	GA
ANA-439	Controls	Female	33	21.2153	Not applicable	Not applicable	GG
ANA-440	Controls	Female	33	23.03	Not applicable	Not applicable	GG
ANA-441	Controls	Female	39	23.7332	Not applicable	Not applicable	GG
ANA-442	Controls	Male	32	28.7211	Not applicable	Not applicable	GA
ANA-443	Controls	Female	24	22.7537	Not applicable	Not applicable	GA
ANA-444	Controls	Female	62	35.693	Not applicable	Not applicable	GA
ANA-445	Controls	Female	29	26.9274	Not applicable	Not applicable	GA
ANA-446	Controls	Female	53	22.9544	Not applicable	Not applicable	GA
ANA-447	Controls	Female	26	32.1799	Not applicable	Not applicable	GA
ANA-448	Controls	Male	22	28.3737	Not applicable	Not applicable	GG
ANA-449	Controls	Female	45	32.3468	Not applicable	Not applicable	GA
ANA-450	Controls	Female	35	27.1044	Not applicable	Not applicable	GG
ANA-451	Controls	Male	45	32.788	Not applicable	Not applicable	GA
ANA-452	Controls	Male	40	46.7339	Not applicable	Not applicable	GA
ANA-453	Controls	Male	62	30.2866	Not applicable	Not applicable	GA
ANA-454	Controls	Male	29	31.856	Not applicable	Not applicable	GA
ANA-455	Controls	Female	51	27.0993	Not applicable	Not applicable	GA
ANA-456	Controls	Male	64	31.0979	Not applicable	Not applicable	GA
ANA-457	Controls	Female	64	34.2403	Not applicable	Not applicable	GA
ANA-458	Controls	Male	56	34.1598	Not applicable	Not applicable	GA
ANA-459	Controls	Female	24	23.4173	Not applicable	Not applicable	AA
ANA-460	Controls	Female	44	24.5409	Not applicable	Not applicable	GG
ANA-461	Controls	Male	50	27.7698	Not applicable	Not applicable	GA
ANA-462	Controls	Female	44	33.4977	Not applicable	Not applicable	GA
ANA-463	Controls	Female	42	29.0487	Not applicable	Not applicable	GG
ANA-464	Controls	Male	32	35.5606	Not applicable	Not applicable	GG
ANA-465	Controls	Male	28	22.7239	Not applicable	Not applicable	GA
ANA-466	Controls	Male	53	29.2304	Not applicable	Not applicable	GG
ANA-467	Controls	Female	50	31.1614	Not applicable	Not applicable	GG
ANA-468	Controls	Female	35	25.3902	Not applicable	Not applicable	AA
ANA-469	Controls	Female	49	25.9095	Not applicable	Not applicable	GA
ANA-470	Controls	Male	35	28.8866	Not applicable	Not applicable	GA
ANA-471	Controls	Male	22	23.1481	Not applicable	Not applicable	GA
ANA-472	Controls	Male	23	21.4109	Not applicable	Not applicable	GA
ANA-473	Controls	Male	23	22.9209	Not applicable	Not applicable	GG
ANA-474	Controls	Male	22	22.4913	Not applicable	Not applicable	GA
ANA-475	Controls	Male	22	24.7252	Not applicable	Not applicable	GG
ANA-476	Controls	Male	23	22.1453	Not applicable	Not applicable	AA
ANA-477	Controls	Male	22	20.2812	Not applicable	Not applicable	GA
ANA-478	Controls	Male	53	22.9481	Not applicable	Not applicable	GG
ANA-479	Controls	Male	28	36.5052	Not applicable	Not applicable	GG
ANA-480	Controls	Male	49	24.8356	Not applicable	Not applicable	GA
ANA-481	Controls	Female	29	30.5469	Not applicable	Not applicable	GG
ANA-482	Controls	Male	32	27.1616	Not applicable	Not applicable	GA
ANA-483	Controls	Female	55	28.6501	Not applicable	Not applicable	GA
ANA-484	Controls	Female	45	Missing	Not applicable	Not applicable	GG
ANA-485	Controls	Male	31	28.5763	Not applicable	Not applicable	GA
ANA-486	Controls	Female	35	23.6652	Not applicable	Not applicable	GG
ANA-487	Controls	Female	42	27.5482	Not applicable	Not applicable	GG
ANA-488	Controls	Female	37	21.5019	Not applicable	Not applicable	AA
ANA-489	Controls	Male	50	26.4721	Not applicable	Not applicable	GA
ANA-490	Controls	Male	32	23.8884	Not applicable	Not applicable	GA
ANA-491	Controls	Male	30	27.4529	Not applicable	Not applicable	GA
ANA-492	Controls	Male	44	26.8211	Not applicable	Not applicable	GA
ANA-493	Controls	Female	40	28.4166	Not applicable	Not applicable	GG
ANA-494	Controls	Female	26	21.4844	Not applicable	Not applicable	AA
ANA-495	Controls	Female	23	24.3418	Not applicable	Not applicable	GG
ANA-496	Controls	Female	36	43.3425	Not applicable	Not applicable	GA
ANA-497	Controls	Male	27	26.6436	Not applicable	Not applicable	GA
ANA-498	Controls	Female	38	31.935	Not applicable	Not applicable	GG
ANA-499	Controls	Male	30	25.1149	Not applicable	Not applicable	GG
ANA-500	Controls	Female	28	23.7954	Not applicable	Not applicable	GA
ANA-501	Controls	Female	41	20.4467	Not applicable	Not applicable	GG
ANA-502	Controls	Male	29	19.9573	Not applicable	Not applicable	GA
ANA-503	Controls	Female	25	24.539	Not applicable	Not applicable	GA
ANA-504	Controls	Female	41	23.7508	Not applicable	Not applicable	GG
ANA-505	Controls	Female	22	23.6614	Not applicable	Not applicable	GA
ANA-506	Controls	Female	24	21.3039	Not applicable	Not applicable	GA
ANA-507	Controls	Female	25	20.9644	Not applicable	Not applicable	GG
ANA-508	Controls	Female	24	26.2346	Not applicable	Not applicable	GG
ANA-509	Controls	Male	67	31.1419	Not applicable	Not applicable	GA
ANA-510	Controls	Female	55	30.2987	Not applicable	Not applicable	AA
ANA-511	Controls	Female	58	24.1415	Not applicable	Not applicable	GG
ANA-512	Controls	Male	57	25.0593	Not applicable	Not applicable	GA
ANA-513	Controls	Male	55	21.5645	Not applicable	Not applicable	GA
ANA-514	Controls	Female	48	25.9516	Not applicable	Not applicable	GG
ANA-515	Controls	Female	63	24.974	Not applicable	Not applicable	AA
ANA-516	Controls	Female	56	32.039	Not applicable	Not applicable	GG
ANA-517	Controls	Female	21	17.9151	Not applicable	Not applicable	GA
ANA-518	Controls	Female	28	27.4406	Not applicable	Not applicable	GA
ANA-519	Controls	Female	21	24.0569	Not applicable	Not applicable	GA
ANA-520	Controls	Female	22	19.5682	Not applicable	Not applicable	GA
ANA-521	Controls	Female	26	23.4568	Not applicable	Not applicable	AA
ANA-522	Controls	Female	27	20.8611	Not applicable	Not applicable	GG
ANA-523	Controls	Female	18	20.4284	Not applicable	Not applicable	GA
ANA-524	Controls	Female	23	21.5139	Not applicable	Not applicable	GA
ANA-525	Controls	Female	21	19.8352	Not applicable	Not applicable	GA
ANA-526	Controls	Female	25	22.5827	Not applicable	Not applicable	GG
ANA-527	Controls	Female	24	20.0066	Not applicable	Not applicable	GG
ANA-528	Controls	Female	18	18.2149	Not applicable	Not applicable	GG
ANA-529	Controls	Female	22	25.3515	Not applicable	Not applicable	GG
ANA-530	Controls	Female	17	23.4221	Not applicable	Not applicable	GA
ANA-531	Controls	Female	18	18.3594	Not applicable	Not applicable	GG
ANA-532	Controls	Female	23	22.4323	Not applicable	Not applicable	GG
ANA-533	Controls	Female	28	22.4913	Not applicable	Not applicable	GA
ANA-534	Controls	Female	16	24.9135	Not applicable	Not applicable	GA
ANA-535	Controls	Female	32	21.4844	Not applicable	Not applicable	GG
ANA-536	Controls	Female	24	18.7109	Not applicable	Not applicable	GA
ANA-537	Controls	Female	17	19.4734	Not applicable	Not applicable	GG
ANA-538	Controls	Female	27	22.5309	Not applicable	Not applicable	AA
ANA-539	Controls	Female	33	19.1358	Not applicable	Not applicable	AA
ANA-540	Controls	Female	16	19.1001	Not applicable	Not applicable	GG
ANA-541	Controls	Female	19	22.0581	Not applicable	Not applicable	GA
ANA-542	Controls	Male	39	28.4024	Not applicable	Not applicable	AA
ANA-543	Controls	Male	25	23.0815	Not applicable	Not applicable	GA
ANA-544	Controls	Male	31	28.0248	Not applicable	Not applicable	AA
ANA-545	Controls	Male	31	24.8922	Not applicable	Not applicable	GG
ANA-546	Controls	Male	30	24.8981	Not applicable	Not applicable	AA
ANA-547	Controls	Female	23	20.5499	Not applicable	Not applicable	GA
ANA-548	Controls	Female	21	24.2424	Not applicable	Not applicable	GA
ANA-549	Controls	Male	33	36.7537	Not applicable	Not applicable	GG
ANA-550	Controls	Female	32	19.257	Not applicable	Not applicable	GG
ANA-551	Controls	Female	28	27.5873	Not applicable	Not applicable	GG
ANA-552	Controls	Female	34	19.5965	Not applicable	Not applicable	GA
ANA-553	Controls	Female	37	25.4028	Not applicable	Not applicable	GA
ANA-554	Controls	Female	22	22.6627	Not applicable	Not applicable	AA
ANA-555	Controls	Female	34	21.813	Not applicable	Not applicable	GA
ANA-556	Controls	Female	21	21.1073	Not applicable	Not applicable	GG
ANA-557	Controls	Female	18	22.9854	Not applicable	Not applicable	GG
ANA-558	Controls	Female	18	22.1003	Not applicable	Not applicable	GG
ANA-559	Controls	Female	17	30.9304	Not applicable	Not applicable	GA
ANA-560	Controls	Female	19	22.2041	Not applicable	Not applicable	GA
ANA-561	Controls	Female	18	19.433	Not applicable	Not applicable	GA
ANA-562	Controls	Female	18	19.8413	Not applicable	Not applicable	GA
ANA-563	Controls	Female	17	22.4996	Not applicable	Not applicable	GG
ANA-564	Controls	Female	18	23.6652	Not applicable	Not applicable	GA
ANA-565	Controls	Female	15	20.9366	Not applicable	Not applicable	GG
ANA-566	Controls	Female	17	21.0077	Not applicable	Not applicable	GA
ANA-567	Controls	Female	18	25.6489	Not applicable	Not applicable	GA
ANA-568	Controls	Female	15	19.8141	Not applicable	Not applicable	GG
ANA-569	Controls	Female	16	20.7008	Not applicable	Not applicable	GA
ANA-570	Controls	Female	18	19.5312	Not applicable	Not applicable	GA
ANA-571	Controls	Female	19	21.0937	Not applicable	Not applicable	GA
